# Supplementary material for: Differential Glycosylation Patterns in Parkinson’s Disease: Emphasis on Male-Specific Changes Identified via HILIC-LC-MS
Source: Int J Mol Sci. 2026 Jan 5;27(1):552. doi: 10.3390/ijms27010552 (PMC12787113; doi:10.3390/ijms27010552)
Supplement: Supplementary file 1 [file ijms-27-00552-s001.zip]

Archive with 1 entries (1 files):
- ijms-4063173-supplementary.pdf
